# Supplementary material for: Ibuprofen vs. Acetaminophen After Delivery in Women with Hypertensive Disorders of Pregnancy: An Updated Systematic Review and Meta-Analysis of Randomized Controlled Trials
Source: J Clin Med. 2026 May 23;15(11):4042. doi: 10.3390/jcm15114042 (PMC13257922; doi:10.3390/jcm15114042)
Supplement: Supplementary file 1 [file jcm-15-04042-s001.zip]

Archive with 1 entries (1 files):
- jcm-4296579-supplementary.pdf
